# Supplementary material for: Kinetic Resolution of β-Alkyl Phenylethylamine Derivatives through Palladium-Catalyzed, Nosylamide-Directed C−H Olefination
Source: Molecules. 2023 Feb 15;28(4):1852. doi: 10.3390/molecules28041852 (PMC9967062; doi:10.3390/molecules28041852)
Supplement: Supplementary file 1 [file molecules-28-01852-s001.zip]

Archive with 1 entries (1 files):
- molecules-2187702-supplementary.pdf
